# Supplementary material for: The Assessment of a Multifactorial Score for the Adaptability Evaluation of Six Poultry Genotypes to the Organic System
Source: Animals (Basel). 2021 Oct 18;11(10):2992. doi: 10.3390/ani11102992 (PMC8532737; doi:10.3390/ani11102992)
Supplement: Supplementary file 1 [file animals-11-02992-s001.zip]

Archive with 1 entries (1 files):
- animals-1399718-supplementary.pdf
